# Supplementary material for: Apocynin, a Selective NADPH Oxidase (Nox2) Inhibitor, Ameliorates Behavioural and Learning Deficits in the Fragile X Syndrome Mouse Model
Source: Biomedicines. 2024 Dec 18;12(12):2887. doi: 10.3390/biomedicines12122887 (PMC11673502; doi:10.3390/biomedicines12122887)
Supplement: Supplementary file 1 [file biomedicines-12-02887-s001.zip]

Archive with 1 entries (1 files):
- biomedicines-3352708-supplementary.pdf
